# Supplementary material for: Comparison of Clinical Manifestations, Treatments, and Outcomes between Vespidae Sting and Formicidae Sting Patients in the Emergency Department in Taiwan
Source: Int J Environ Res Public Health. 2020 Aug 25;17(17):6162. doi: 10.3390/ijerph17176162 (PMC7504193; doi:10.3390/ijerph17176162)
Supplement: Supplementary file 1 [file ijerph-17-06162-s001.zip]

Archive with 1 entries (1 files):
- ijerph-894100-supplementary.docx
